# Supplementary material for: A comparative analysis of unintegrated HIV-1 DNA measurement as a potential biomarker of the cellular reservoir in the blood of patients controlling and non-controlling viral replication
Source: J Transl Med. 2020 May 19;18:204. doi: 10.1186/s12967-020-02368-y (PMC7236182; doi:10.1186/s12967-020-02368-y)
Supplement: Supplementary file 2 — Additional file 2: Table S2. Patient sample information. [file 12967_2020_2368_MOESM2_ESM.xlsx]

## Sheet: Table_S2
Table S2. Patient sample information
Sample ID	Clinical center	ART	Years since diagnosis	Months on ART	ART regimen	CD4+ T count (cells/µl)	HIV-1 RNA (cp/ml plasma)	Total HIV DNA (cp/µg DNA)	uDNA (cp/µg DNA)	2-LTR circles (cp/µg DNA)	Total HIV DNA (cp/104 CD4+)	uDNA (cp/104 CD4+)	2-LTR circles (cp/104 CD4+)
Off-ART.1	Marches	no	3	-	-	739	100000	43.1184	12.6667	10	20.2839	5.97512	4.7172
Off-ART.2	Marches	no	2	-	-	426	100000	27.124	11	7	17.2141	7.01307	4.46286
Off-ART.3	Marches	no	<1	-	-	180	1000000	92.6156	40.3333	<2	137.072	59.4449	1.47384
Off-ART.4	Marches	no	6	-	-	320	100000	29.8484	1.66667	<2	31	1.74265	1.04559
Off-ART.5	Marches	no	<1	-	-	70	1000000	19.5107	7	<2	190.8	66.7939	9.54198
Off-ART.6	Marches	no	<1	-	-	513	396	6.73717	2.66667	<2	4.9	1.86663	0.699986
Off-ART.7	Marches	no	1	-	-	317	100000	28.1557	8	<2	18.9199	5.40577	0.675721
Off-ART.8	Marches	no	<1	-	-	596	1000000	42.6476	17.6667	<2	25.1002	10.3127	0.583737
Off-ART.9	Marches	no	not available	-	-	373	100000	25.124	10.0496	6	20	8	6
Off-ART.10	Marches	no	not available	-	-	373	100000	36.4298	13.8182	<2	29	11	0.796052
Off-ART.11	Marches	no	not available	-	-	373	100000	37.686	12.562	<2	30	10	0.796052
Off-ART.12	Marches	no	not available	-	-	373	100000	46.4794	10.0496	<2	37	8	0.796052
On-ART>50.1	Marches	yes	2	24	2NRTI,PI	639	10000	51.8786	16.6667	3	32.1847	10.3154	1.85678
On-ART>50.2	Marches	yes	1	1	2NRTI,PI	321	100	4.47848	3	2	2.95701	2.21779	1.47852
On-ART>50.3	Marches	yes	<1	1	2NRTI,PI	272	1000	75.8275	5	<2	79.6045	5.23725	1.04745
On-ART>50.4	Marches	yes	1	1	2NRTI,PI	192	100	5.0006	4.66667	<2	9.78907	9.136	1.95771
On-ART>50.5	Marches	yes	1	1	2NRTI,PI	462	1000	24.8644	11	<2	14.9621	6.58328	0.59848
On-ART>50.6	Marches	yes	<1	<1	NRTI,INI	163	1000	68.5566	11	<2	97.7854	15.5896	1.41723
On-ART>50.7	Marches	yes	1	<1	2NRTI,PI,INI	1900	1000	18.7207	<2	<2	6.62201	0.348529	0.348529
On-ART>50.8	Liguria	yes	not available	not available	not available	71	110	37.9625	13.2008	<2	46.4583	16.1551	1
On-ART>50.9	Liguria	yes	not available	not available	not available	285	67	22.0014	29.5396	22.0014	13.2769	13	13.2769
On-ART>50.10	Liguria	yes	not available	not available	not available	401	1400	17.7098	17.3451	<2	17.3143	16.9578	1
On-ART>50.11	Liguria	yes	not available	not available	not available	49	290	90.6069	22.0014	<2	396.411	71.315	1
On-ART>50.12	Marches	yes	not available	not available	not available	285	1000	22.1408	11.0704	<2	16	8	0.722648
On-ART>50.13	Marches	yes	not available	not available	not available	285	1000	5.5352	4.1514	2.7676	4	3	2
On-ART>50.14	Marches	yes	not available	not available	not available	285	1000	15.2218	6.919	<2	11	5	1
On-ART<50.1 (*)	Marches	yes	2	24	2NRTI,NNRTI	487	<50	39.9772	8.33333	7	32.8296	6.83957	5.74524
On-ART<50.2	Marches	yes	7	48	2NRTI,PI	926	<50	21.0047	2.66667	2	10.2233	1.29822	0.973662
On-ART<50.3	Marches	yes	7	48	2NRTI,PI	959	<50	20.648	3.66667	4	14.4548	2.52386	2.7533
On-ART<50.4	Marches	yes	3	36	2NRTI,NNRTI	835	<50	17.7258	9	8	7.18276	3.59138	3.19234
On-ART<50.5	Marches	yes	1	3	2NRTI,PI	105	<50	6.79745	<2	<2	12.9733	1.85322	1.85322
On-ART<50.6	Marches	yes	1	4	2NRTI,PI	227	<50	106.812	9.33333	8	148.48	12.9522	11.1019
On-ART<50.7	Marches	yes	1	5	2NRTI,NNRTI	146	<50	12.7037	2	2	35.2781	5.42741	5.42741
On-ART<50.8	Marches	yes	14	156	2NRTI,PI,INI	764	<50	7.72978	<2	<2	4.92566	0.615726	0.615726
On-ART<50.9	Marches	yes	18	156	2NRTI,INI,CCR5I	291	<50	16.6386	5.33333	6	34.8822	10.9424	12.3102
On-ART<50.10	Marches	yes	18	156	2NRTI,INI,CCR5I	263	<50	16.6923	2.66667	3	38.4149	6.02637	6.77966
On-ART<50.11	Marches	yes	4	36	NRTI,PI,INI	306	<50	15.6379	3	3	26.3896	4.94805	4.94805
On-ART<50.12	Marches	yes	16	192	2NRTI,PI,INI	178	<50	8.27763	3	<2	27.4652	10.2987	3.43289
On-ART<50.13	Marches	yes	15	180	NNRTI,INI,CCR5I	430	<50	16.388	<2	<2	15.2112	0.950661	0.950661
On-ART<50.14	Marches	yes	3	36	2NRTI,INI	951	<50	19.6173	6.66667	4	9.43639	3.1454	1.88724
On-ART<50.15	Marches	yes	1	<1	2NRTI,PI,INI	1011	<50	8.97633	2.66667	<2	3.19674	0.947172	0.355189
On-ART<50.16	Liguria	yes	not available	not available	not available	331	17	32.6088	<2	<2	47.9548	1	1
On-ART<50.17	Liguria	yes	not available	not available	not available	483	1	23.6095	11.5196	8.80055	33.5913	16.3899	12.5213
On-ART<50.18	Liguria	yes	not available	not available	not available	110	7	26.0686	<2	<2	157.313	1	1
On-ART<50.19	Liguria	yes	not available	not available	not available	295	18	49.7056	<2	<2	149.976	1	1
On-ART<50.20	Liguria	yes	not available	not available	not available	535	1	32.9342	12.8555	<2	24.1154	9.41313	1
On-ART<50.21	Liguria	yes	not available	not available	not available	593	41	20.4476	8.80055	<2	12.425	5.34764	1
On-ART<50.22	Liguria	yes	not available	not available	not available	360	13	33.1751	7.16284	<2	54.2592	11.7151	1
On-ART<50.23	Liguria	yes	not available	not available	not available	849	1	19.2744	<2	<2	10.2525	1	1
On-ART<50.24	Liguria	yes	not available	not available	not available	482	41	39.2981	22.0014	<2	27.3995	15.3398	1
On-ART<50.25	Liguria	yes	not available	not available	not available	463	1	55.4376	15.1325	<2	49.2474	13.4428	1
On-ART<50.26	Liguria	yes	not available	not available	not available	313	20	46.0729	13.6097	<2	115.184	34.0247	1
On-ART<50.27	Liguria	yes	not available	not available	not available	304	1	60.8893	13.8797	8.80055	34.263	7.81025	4.95215
On-ART<50.28	Liguria	yes	not available	not available	not available	336	1	14.0039	8.80055	<2	18.02	3.14654	1
On-ART<50.29	Liguria	yes	not available	not available	not available	325	1	57.2036	26.4017	<2	50.5595	23.3352	1
HIC 1	Liguria	no	≥7	-	-	1251	0	7.25309	3.26389	2.72558	5.56715	3	2.50522
HIC 2	Piedmont	no	≥7	-	-	554	0	5.31893	<2	<2	5.3805	1	1
HIC 3	Liguria	no	≥7	-	-	650	26	16.4403	<2	<2	12.1911	1	1
HIC 4	Liguria	no	≥7	-	-	1170	64	7.73663	<2	<2	4.1788	1	1
HIC 5	Liguria	no	≥7	-	-	460	0	14.0226	2.17593	2.17593	7.50458	1	1.35859
HIC 6	Liguria	no	≥7	-	-	771	20	3.38477	<2	<2	2.1231	1	1
HIC 7	Liguria	no	≥7	-	-	1267	0	2.90124	<2	<2	1.63255	1	1
HIC 8	Liguria	no	≥7	-	-	1055	44	7.73663	2.17593	1.93335	5.41572	2	1.77703
HIC 9	Liguria	no	≥7	-	-	720	597	2.17593	<2	<2	1.83958	1	1
HIC 10	Liguria	no	≥7	-	-	588	1420	9.42901	2.17593	2	6.99196	1	1.34461
HIC 11	Liguria	no	≥7	-	-	1004	383	2.65947	2.17593	1.81327	2.0685	1	0.846206
HIC 12	Liguria	no	≥7	-	-	1023	279	<2	<2	<2	0.758249	1	1
HIC 13	Liguria	no	≥7	-	-	1017	20	4.11008	2	<2	1.95455	0.517382	1
HIC 14	Liguria	no	≥7	-	-	751	1880	11.3632	2.17593	2	8.08368	1	1.03196
HIC 15	Piedmont	no	≥7	-	-	699	1910	12.572	<2	<2	8.49473	1	1
HIC 16	Liguria	no	≥7	-	-	1935	41	6.04424	<2	<2	3.73766	1	1
HIC 17	Piedmont	no	≥7	-	-	663	501	10.3961	<2	<2	9.23525	1	1
HIC 18	Liguria	no	≥7	-	-	811	1940	26.1111	2.82469	2	41.541	2.59631	2.30784
HIC 19	Liguria	no	≥7	-	-	487	458	1.93416	<2	<2	1.82964	1	1
HIC 20	Liguria	no	≥7	-	-	450	2000	69.1461	5.64939	3.62654	55.0034	5.19263	2.88479
(*) Patient with multiple drug allergy. Changing to a new regimen , i.e. from 2NRTI, PI (AZT, 3TC, LPV / rtv) to 2NRTI, INI (AZT, 3TC, Ral) resulted in plasma HIV-RNA <50 cp/mL and 951 CD4+l/µl, within 8 months.
